# Supplementary material for: Synthesis, Characterization, and Screening Anticancer—Antibiofilm Activities of Theophylline Derivatives Containing CF3/OCF3 Moiety
Source: Biology (Basel). 2025 Sep 2;14(9):1180. doi: 10.3390/biology14091180 (PMC12467740; doi:10.3390/biology14091180)
Supplement: Supplementary file 1 [file biology-14-01180-s001.zip]

Archive with 1 entries (1 files):
- biology-3773137-supplementary.pdf
